# Supplementary material for: Quantity and Source of Protein during Complementary Feeding and Infant Growth: Evidence from a Population Facing Double Burden of Malnutrition
Source: Nutrients. 2022 Sep 23;14(19):3948. doi: 10.3390/nu14193948 (PMC9572535; doi:10.3390/nu14193948)
Supplement: Supplementary file 1 [file nutrients-14-03948-s001.zip]

Archive with 1 entries (1 files):
- nutrients-1878889-supplementary.pdf
